# Supplementary material for: Using QuEChERS and HPLC Method to Monitor the Background Concentration of Polycyclic Aromatic Hydrocarbons in Commercial Black Tea Leaves and Infusions in Taiwan
Source: Toxics. 2024 Feb 14;12(2):148. doi: 10.3390/toxics12020148 (PMC10893135; doi:10.3390/toxics12020148)
Supplement: Supplementary file 1 [file toxics-12-00148-s001.zip]

Archive with 1 entries (1 files):
- toxics-2843018-supplementary.pdf
